# Supplementary material for: A Century of Tuberculosis Epidemiology in the Northern and Southern Hemisphere: The Differential Impact of Control Interventions
Source: PLoS One. 2015 Aug 19;10(8):e0135179. doi: 10.1371/journal.pone.0135179 (PMC4545605; doi:10.1371/journal.pone.0135179)
Supplement: S1 Dataset — (XLSX) [file pone.0135179.s001.xlsx]

## Sheet: Cape Town
Year	Notifications	TB deaths	Population
1904	484		77668
1905	675		77668
1906	672		77668
1907	672		64687
1908	734		65710
1909	707		66550
1910	537	274	67531
1911	417	284	67159
1912	458	277	68738
1913	500	257	144731
1914	768	271	163824
1915	776	392	166600
1916	982	511	168540
1917	746	445	172540
1918	845	584	172050
1919	830	511	172050
1920	709	434	188000
1921	689	421	181240
1922	656	436	186050
1923	637	415	191020
1924	700	459	196150
1925	834	478	211190
1926	935	517	204610
1927	923	448	218053
1928	1076	559	248758
1929	1212	649	256995
1930	1225	630	262192
1931	1315	731	267375
1932	1247	721	273645
1933	1456	826	275280
1934	1411	816	287064
1935	1411	834	289260
1936	1275	782	295712
1937	1203	767	296110
1938	1091	699	302840
1939	1407	849	309710
1940	1270	871	322813
1941	1277	763	330174
1942	1294	894	326249
1943	1516	1050	331726
1944	1742	1164	337152
1945	2256	1266	334830
1946	2117	1156	340340
1947	2023	1158	380170
1948	2034	1270	391310
1949	2028	1101	402850
1950	2002	1006	425090
1951	2028	914	437570
1952	2059	788	437750
1953	2216	591	450850
1954	2065	431	464530
1955	2049	380	478840
1956	1993	247	501520
1957	2065	308	517510
1958	1677	270	534220
1959	1663	233	551710
1960	1460	182	499320
1961	1586	197	531730
1962	1446	158	544460
1963	1769	189	558790
1964	1821	171	577360
1965	1804	191	590960
1966	1894	165	610010
1967	1733	199	634780
1968	1791	176	650760
1969	1651	219	676540
1970	1799	207	697513
1971	1816	179	713847
1972	1740	129	730592
1973	1798	210	747755
1974	2009	190	765351
1975	2177	168	788390
1976	2013	168	801884
1977	2149	165	820842
1978	2058	125	840282
1979	2792	152	860211
1980	2487	158	880647
1981	2814	152	901599
1982	3420	154	923085
1983	3935	165	945117
1984	4056	165	967708
1985	3825	158	990875
1986	3714	162	1014637
1987	3864	155	1140677
1988	3910	162	1096516
1989	4423	164	1118119
1990	4558	144	1145435
1991	4794	205	1173462
1992	4809	195	1231720
1993	4931	192	1261992
1994	4475	166	1293055
1995	4942	176	1324929
1996	5224	271.5	2563095
1997	13870	367	2.648e+06
1998	14970	666	2.73291e+06
1999	15769	883.5	2.81782e+06
2000	17244	1101	2.90273e+06
2001	18361	1367.91	2913049
2002	20950	1335.46	2984988
2003	22999	2347	3054118
2004	24303	2467	3121055
2005	26636	2129	3187708
2006	27362	2693	3256295
2007	27456	2750	3315363
2008	29479	2751	3378189
2009	29883	2739	3443012
2010	30300	2798	3507640
2011	29098	2758	3572907
2012	28056	2235	3630272

## Sheet: New York
Year	Notifications	TB deaths	Population
1904	18723		3901023
1905	20831		4025742
1906	20085		4166556
1907	19725		4314237
1908	23325		4469248
1909	25667		4632078
1910	32065	10074	4785535
1911	24513	10250	4873378
1912	22752	9981	4961222
1913	22671	10031	5049065
1914	21604	10290	5136909
1915	22141	10249	5224752
1916	19297	9648	5312596
1917	17494	10142	5400439
1918	14439	10098	5488283
1919	14570	8498	5576126
1920	14035	7135	5683765
1921	13455	5922	5811549
1922	13883	5802	5939333
1923	11750	5673	6067117
1924	12398	5587	6195251
1925	11306	5475	6323035
1926	10902	5508	6450819
1927	11222	5140	6578603
1928	12045	5326	6706737
1929	12313	5160	6834521
1930	12506	5089	6943560
1931	12418	4922	6996015
1932	11427	4540	7048470
1933	10771	4577	7100924
1934	10722	4420	7153379
1935	9466	4371	7205834
1936	9769	4585	7258289
1937	9840	4264	7310744
1938	9742	3833	7363199
1939	9245	3814	7415654
1940	9005	3627	7465919
1941	9222	3715	7509615
1942	9834	3502	7553311
1943	8950	3660	7597008
1944	7973	3534	7640704
1945	7062	3513	7684400
1946	7123	3245	7728096
1947	7599	3128	7771792
1948	8306	3112	7815489
1949	8567	2577	7859185
1950	7717	2321	7902881
1951	7583	2139	7.89079e+06
1952	7282	1598	7.8787e+06
1953	7349	1294	7.86661e+06
1954	6582	1127	7.85452e+06
1955	6214	1084	7.84243e+06
1956	6137	974	7.83034e+06
1957	6117	982	7.81825e+06
1958	5482	833	7.80616e+06
1959	4924	779	7.79407e+06
1960	4699	810	7781984
1961	4360	738	7.79327e+06
1962	4437	740	7.80456e+06
1963	4891	683	7.81585e+06
1964	4207	581	7.82714e+06
1965	4242	592	7.83842e+06
1966	3663	537	7.84971e+06
1967	3542	525	7.861e+06
1968	3224	485	7.87229e+06
1969	2951	418	7.88357e+06
1970	2590	386	7894862
1971	2572	310	7.81254e+06
1972	2275	331	7.73022e+06
1973	2101	262	7.6479e+06
1974	2022	215	7.56557e+06
1975	2151	208	7.48325e+06
1976	2156	187	7.40093e+06
1977	1605	175	7.31861e+06
1978	1307	181	7.23628e+06
1979	1530	121	7.15396e+06
1980	1514	143	7071639
1981	1582	153	7.09673e+06
1982	1594	168	7121824
1983	1651	151	7.14692e+06
1984	1629	168	7172009
1985	1843	155	7.1971e+06
1986	2223	186	7222194
1987	2197	219	7.24729e+06
1988	2317	247	7272379
1989	2545	233	7.29747e+06
1990	3520	250	7322564
1991	3673	241	7.39114e+06
1992	3811	199	7.45971e+06
1993	3235	166	7.52828e+06
1994	2995	129	7.59685e+06
1995	2445	94	7.66542e+06
1996	2053	67	7.73399e+06
1997	1730	55	7.80256e+06
1998	1558	53	7.87114e+06
1999	1460	49	7.93971e+06
2000	1332	44	8008278
2001	1261	33	8.02496e+06
2002	1084	30	8041649
2003	1140	34	8.05833e+06
2004	1039	30	8075020
2005	984	21	8.09171e+06
2006	954	17	8108391
2007	914	19	8.12508e+06
2008	895	18	8141762
2009	760	25	8.15845e+06
2010	711	26	8175133
2011	689	32	8.19182e+06
2012	651	17	8208504

## Sheet: London
Year	Notifications	TB deaths	Population
1913	25654	7474	4997200
1914	20329	7997	4994800
1915	18661	8556	4992400
1916	17631	8005	4990000
1917	18734	8483	4987600
1918	19187	8446	4985200
1919	15587	6324	4982800
1920	11663	5745	4980400
1921	9937.6	5472.6	4978000
1922	9937.6	5472.6	4970000
1923	9937.6	5472.6	4962000
1924	9937.6	5472.6	4954000
1925	9937.6	5472.6	4946000
1926	8664.8	4665.4	4938000
1927	8664.8	4665.4	4930000
1928	8664.8	4665.4	4922000
1929	8664.8	4665.4	4914000
1930	8664.8	4665.4	4906000
1931	7178.2	3885.8	4898000
1932	7178.2	3885.8	4840875
1933	7178.2	3885.8	4783750
1934	7178.2	3885.8	4726625
1935	7178.2	3885.8	4669500
1936	6232	3212	4612375
1937	6469	3239	4555250
1938	6182	2937	4498125
1939	5496	2952	4441000
1940	4979	3005	4.37758e+06
1941	5252	2895	4.31417e+06
1942	5530	2447	4.25075e+06
1943	5848	2460	4.18733e+06
1944	5729	2310	4.12392e+06
1945	5507	2257	4.0605e+06
1946	5748	2183	3.99708e+06
1947	6083	2296	3.93367e+06
1948	6073	2102	3870250
1949	6252	1741	3.80683e+06
1950	5718	1347	3.74342e+06
1951	5404	1279	3680000
1952	5231	1019	3.66129e+06
1953	5078	763	3.64258e+06
1954	4641	658	3.62386e+06
1955	4122	561	3.60515e+06
1956	3929	455	3.58644e+06
1957	3754	428	3.56773e+06
1958	3408	420	3.54902e+06
1959	3038	343	3.5303e+06
1960	2769	269	3.51159e+06
1961	2594	318	3492881
1962	2337	279	3.44669e+06
1963	2259	265	3.4005e+06
1964	2025	198	3.35432e+06
1965	3427.43	336	7.77906e+06
1966	3186.93	358	7.72455e+06
1967	2641.08	334	7.67004e+06
1968	2631.79	304	7.61553e+06
1969	2312.31	196	7.56102e+06
1970	2268.24	175	7.50651e+06
1971	2205.05	160	7452000
1972	2379.31	202	7.37812e+06
1973	2401.2	135	7304233
1974	2056	151	7.23035e+06
1975	2230	150	7156466
1976	2115	123	7.08258e+06
1977	1971	103	7008699
1978	2018	110	6.93482e+06
1979	1943	93	6860932
1980	1996	101	6.78705e+06
1981	1717	96	6713165
1982	2146	86	6.68121e+06
1983	2027	58	6.64925e+06
1984	1833	71	6.61729e+06
1985	1741	70	6.58533e+06
1986	1701	61	6.55337e+06
1987	1445	67	6.52141e+06
1988	1486	67	6.48945e+06
1989	1646	63	6.45749e+06
1990	1603	61	6.42553e+06
1991	1794	60	6393568
1992	2003	49	6.47142e+06
1993	1959	68	6.54927e+06
1994	2077	99	6.62711e+06
1995	2042	101	6.70496e+06
1996	2190	90	6.78281e+06
1997	2411	84	6.86066e+06
1998	2444	79	6.93851e+06
1999	2493	89	7.01636e+06
2000	2834	77	7.09421e+06
2001	2886	79	7172057
2002	2839	88	7.27225e+06
2003	2745	90	7.37243e+06
2004	2567	74	7.47262e+06
2005	3162	77	7.57281e+06
2006	3018	77	7.673e+06
2007	2585	56	7.77319e+06
2008	2726	69	7.87338e+06
2009	2454	66	7.97356e+06
2010	3377	61	8.07375e+06
2011	3772	46	8173941
2012	3708	45	8.27413e+06
	Inner London
	Greater London
